# Supplementary material for: Normal DNA Methylation Dynamics in DICER1-Deficient Mouse Embryonic Stem Cells
Source: PLoS Genet. 2012 Sep 6;8(9):e1002919. doi: 10.1371/journal.pgen.1002919 (PMC3435250; doi:10.1371/journal.pgen.1002919)
Supplement: Dataset S1 — DNA methylation analysis of single copy sequences. Numerical data graphically depicted in Figure 4A. (XLSX) [file pgen.1002919.s001.xlsx]

## Sheet: mES_Sequenom_EpiTYPER
Dataset S1	EpiTYPER analysis of single copy regions
						MC1	MC2	MC1_Cre				MC2_Cre				SNL
Locus_assay	CpG	+/+,EP	c/-,EP	-/- 1,EP	-/- 2,EP	c/-	c/-	c/-	c/-	-/-	-/-	c/-	c/-	-/-	-/-	+/+
Xist_1	1	0.28	0.3	0.14	0.18	0.02	0.06	0.06	0.34	0.13	0.27	0.1	0.08	0.24	0.32	0.02
	5.6	0.31	nd	0.34	0.27	0.1	0.14	0.1	0.36	0.28	0.44	0.13	0.15	0.37	0.34	0.2
Xist_2	2	0.58	0.55	0.47	0.46	0.04	0.15	0.32	0	0.65	0.8	0	0.08	0.53	0.59	0.37
	3.5	0.55	0.56	0.47	0.49	0.16	0.3	0.33	0.12	0.63	0.69	0.27	0.27	0.55	0.54	0.37
	6	0.9	0.73	0.61	0.66	0.36	0.44	0.46	0.04	0.82	0.65	0.37	0.38	0.68	0.7	0.55
	8	0.58	0.46	0.42	0.52	0.16	0.28	0.26	0.14	0.77	nd	0.24	0.17	0.56	0.52	0.45
	12.13	0.74	0.55	0.47	0.42	0.15	0.25	0.21	0.07	0.69	0.81	0.24	0.26	0.62	0.65	0.41
	14.15	0.58	0.54	0.4	0.41	0.04	0.16	0.16	0.1	0.76	0.65	0.22	0.16	0.54	0.48	0.28
	16	0.5	0.51	0.43	0.45	0.18	0.22	0.37	0.04	0.58	0.64	0.05	0.17	0.49	0.55	0.34
	17	0.51	0.57	0.37	0.39	0.05	0.23	0.16	0.01	0.74	0.71	0.02	0.15	0.54	0.47	0.2
	20.21.22	0.55	0.56	0.53	0.55	0.09	0.23	0.19	0.06	0.74	0.66	0.21	0.18	0.66	0.65	0.4
Xist_4	5	0.72	0.64	0.64	0.64	0.3	0.39	0.19	0.16	0.63	0.69	0.15	0.25	0.66	0.78	0.69
	7.9	0.77	0.71	0.68	0.58	0.23	0.38	0.27	0.1	0.7	0.73	0.28	0.25	0.7	0.72	0.59
	10	0.76	0.75	0.8	0.7	0.17	0.44	0.13	0.12	0.67	0.57	0.25	0.33	0.73	0.8	0.86
Gj8_1	2	0.82	0.76	0.73	0.75	0.36	0.38	0.28	0.3	0.92	0.92	0.1	0.28	0.82	0.84	0.83
	3	0.91	0.9	0.79	0.81	0.7	0.78	0.65	0.86	0.89	0.78	0.65	0.54	0.93	0.92	0.84
Trpc1_1	3	0.59	0.62	0.48	0.44	0.09	0.15	0.15	0.08	0.64	nd	0.11	0.05	0.54	0.66	0.52
H19_1	2	0.82	0.71	0.55	0.42	0.07	0.02	0	0.13	0.23	0.45	0.04	0.03	0.23	0.14	0.65
	4	0.77	0.71	0.52	0.38	0.07	0.05	0.11	0.09	0.26	0.15	0.08	0.07	0.24	0.11	0.62
	5.6	0.74	0.68	0.41	0.31	0.09	0.05	0.03	0.02	0.18	0.11	0.04	0.05	0.15	0.09	0.55
	7	0.69	0.67	0.39	0.35	0.05	0.07	0.02	0.03	0.22	0.22	0.04	0.03	0.22	0.24	0.44
H19_4	1	0.49	0.48	0.24	0.25	0.02	0.05	0.03	0.02	0.09	0.08	0.03	0.03	0.1	0.11	0.24
	2.3	0.67	0.64	0.34	0.4	0.02	0.07	0.01	0.01	0.18	0.28	0.05	0.02	0.18	0.24	0.38
	4.5	0.69	0.67	0.39	0.35	0.05	0.07	0.02	0.03	0.22	0.22	0.04	0.03	0.22	0.24	0.44
H19_5	4.5.6	0.67	0.65	0.41	0.38	0.06	0.08	0.03	nd	0.23	0.06	0.1	0.04	0.1	0.14	0.44
